# Supplementary material for: Behavior Problems and Social Competence in Fragile X Syndrome: A Systematic Review
Source: Genes (Basel). 2022 Jan 30;13(2):280. doi: 10.3390/genes13020280 (PMC8871871; doi:10.3390/genes13020280)
Supplement: Supplementary file 1 [file genes-13-00280-s001.zip]

Archive with 1 entries (1 files):
- genes-1560172-supplementary - update.pdf
